# Supplementary material for: Phenoloxidase activity and organic carbon dynamics in historic Anthrosols in Scotland, UK
Source: PLoS One. 2021 Oct 27;16(10):e0259205. doi: 10.1371/journal.pone.0259205 (PMC8550383; doi:10.1371/journal.pone.0259205)
Supplement: S1 Data — (XLSX) [file pone.0259205.s003.xlsx]

## Sheet: PO
	Sample	Depth (cm)	%Corg	PO Activity (U g-1)	pH (water)	pH (CaCl2)	Standard Error	MC (%)	NT (%)	C/N ratio	SMB/NT ratio	SMB/organic matter ratio	SMB (mg biomass C g-1 soil)	Basal Respiration (µmol C g-1 soil hr-1)	SMB/BR ratio (1:1)	Unit conv.
	STM P1	12	5.19	35.1752	5.85	5.58	3.62061	23.0088	0.28	18.5357	3.95385	73.2874	0.0708171	0.00849952	0.0849952	10
	STM P2	30	4.34	50.0903	6.2	5.92	5.54643	20.5357	0.32	13.5625	18.4683	250.477	0.0173269	0.00722899	0.0722899	10
	STM P3	48	2.83	70.1697	6.41	6.06	5.47364	20.8696	0.23	12.3043	54.2804	667.884	0.00423726	0.00589537	0.0589537	10
	STM P4	71	2.61	44.4204	6.02	5.7	3.2951	17.2727	0.12	21.75	-295.935	-6436.58	-0.000405495	0.00469537	0.0469537	10
	STM P5	87	4.02	50.0181	6.22	5.89	4.40104	18.3486	0.17	23.6471	-69.7409	-1649.17	-0.0024376	0.00350358	0.0350358	10
																10
	SJA2 0-20	20	8.22	44.0231	5.9	5.48	2.10858	25.9259	0.85	9.67059	5.98125	57.8422	0.142111	0.0158938	0.158938	10
	SJA2 20-30	30	7.85	41.0618	6.16	5.8	0.721379	25	0.62	12.6613	6.6337	83.9912	0.0934622	0.011749	0.11749	10
	SJA2 30-40	40	6.73	49.6208	6.13	5.84	2.51998	21.8182	0.39	17.2564	6.28013	108.372	0.0621006	0.00723117	0.0723117	10
	SJA2 40-50	50	7.25	54.424	6.3	5.91	4.05975	22.4299	0.5	14.5	10.9754	159.143	0.0455564	0.0084861	0.084861	10
	SJA2 50-65	65	6.75	50.1986	6.17	5.77	2.8537	21.2389	0.39	17.3077	18.3782	318.084	0.0212208	0.00735271	0.0735271	10
	SJA2 65-75	75	6.75	59.5161	6.17	5.84	4.12761	22.807	0.39	17.3077	18.2126	315.218	0.0214137	0.00492152	0.0492152	10
	SJA2 75-85	85	4.47	70.8559	6.24	5.71	3.74108	20.354	0.36	12.4167	36.6013	454.466	0.00983571	0.00496827	0.0496827	10
	SJA2 85-100	100	2.99	103.756	6.19	5.66	4.57282	21.6981	0.23	13	50.9306	662.098	0.00451595	0.00510664	0.0510664	10
																10
	BGr P1	10	2.32	21.2351	5.99	5.58	2.83973	22.1154	0.51	4.54902	5.83224	26.531	0.087445	0.00989387	0.0989387	10
	BGr P2	23	3.31	28.9274	6.35	5.95	1.69352	15.5963	0.36	9.19444	12.675	116.539	0.0284024	0.00561513	0.0561513	10
	BGr P3	46	2.43	20.0795	5.86	5.61	0.651057	16.0377	0.26	9.34615	107.067	1000.66	0.00242839	0.00451572	0.0451572	10
	BGr P4	60	0.45	49.7653	6.4	5.84	7.38275	16.5049	0.11	4.09091	-41.2652	-168.812	-0.00266569	0.00343309	0.0343309	10
																10

## Sheet: NMR
Sample	Depth (cm)	Alkyls (%)	Subst. Alkyls (%)	O-C-O / Aromats (%)	Aromatic (%)	Carboxyl (%)	Aromaticity Index (%)	Ratio of Alkyl C to O/N Alkyl C		Sample	Depth (cm)	Corg (%)	NT (%)	C/N ratio
										STMP	12	5.19	0.28	18.5357
STM 2	20	21	15	4	50	11	55.5556	1.4			30	4.34	0.32	13.5625
STM 2	35	19	12	3	54	11	61.3636	1.58333			48	2.83	0.23	12.3043
STM 2	45	20	11	3	54	12	61.3636	1.81818			71	2.61	0.12	21.75
STM 2	55	19	10	3	57	11	64.0449	1.9			87	4.02	0.17	23.6471
SSJG 1	20	23	17	5	43	13	48.8636	1.35294		SJA2	0-20	8.22	0.85	9.67059
SSJG 1	35	21	12	4	52	11	58.427	1.75			20-30	7.85	0.62	12.6613
SSJG 1	50	18	10	3	58	11	65.1685	1.8			30-40	6.73	0.39	17.2564
SSJG 1	60	20	10	4	56	11	62.2222	2			40-50	7.25	0.5	14.5
											50-65	6.75	0.39	17.3077
SST 1	20	22	17	4	45	12	51.1364	1.29412			65-75	6.75	0.39	17.3077
SST 1	30	20	11	3	54	11	61.3636	1.81818			75-85	4.47	0.36	12.4167
SST 1	40	21	12	4	53	10	58.8889	1.75			85-100	2.99	0.23	13
SST 1	50	22	15	4	48	11	53.9326	1.46667
										BGrP	10	2.32	0.51	4.54902
BGr A	20	24	19	4	42	12	47.191	1.26316			23	3.31	0.36	9.19444
BGr A	30	19	15	4	50	12	56.8182	1.26667			46	2.43	0.26	9.34615
BGr A	40	20	14	5	50	12	56.1798	1.42857			60	0.45	0.11	4.09091
BGr A	50	22	17	4	46	11	51.6854	1.29412

## Sheet: PSD
Sample	Depth (cm)	Clay (%)	Silt (%)	Sand (212µm) (%)	Sand (630µm) (%)
STM 2	0-20	3.39	51.71	33.3	11.6
STM 2	20-35	3.08	51.42	30.5	14.6
STM 2	35-45	4.77	47.13	34.7	13.4
STM 2	45-55	5.17	62.93	29.8	2.1
BGr A	0-20	6.6	68.6	24.3	0.5
BGr A	20-30	7.28	69.52	22.7	0.5
BGr A	30-40	8.36	55.64	34.6	1.4
BGr A	40-50	17.7	82.3	0	0

## Sheet: Sheet1
Depth (cm)	STM-P	SSJG-5	BGr-P
10			21.24
12	35.18
20		44.02
23			28.93
30	50.09	41.06
40		49.62
46			20.08
48	70.17
50		54.42
60			49.77
65		50.2
71	44.42
75		59.52
85		70.86
87	50.02
100		103.76

## Sheet: Sheet2
Corg(%)	STM-P	SSJG-5	BGr-P
0.45			49.77
2.32			21.24
2.43			20.08
2.61	44.42
2.83	70.17
2.99		103.76
3.31			28.93
4.02	50.02
4.34	50.09
4.47		70.86
5.19	35.18
6.73		49.62
6.75		50.2
6.75		59.52
7.25		54.42
7.82		41.06
8.22		44.02
